# Supplementary material for: A High-Quality Reference Genome for a Parasitic Bivalve with Doubly Uniparental Inheritance (Bivalvia: Unionida)
Source: Genome Biol Evol. 2021 Feb 11;13(3):evab029. doi: 10.1093/gbe/evab029 (PMC7937423; doi:10.1093/gbe/evab029)
Supplement: evab029_Supplementary_Data [file evab029_supplementary_data.zip]

Archive with 3 entries (3 files):
- FigureS1_Mt genome.pdf
- FigureS2_GenomeScope.png
- Supplementary_Information_v2.docx
